# Supplementary material for: The Bacterial Phytoene Desaturase-Encoding Gene (CRTI) is an Efficient Selectable Marker for the Genetic Transformation of Eukaryotic Microalgae
Source: Metabolites. 2019 Mar 12;9(3):49. doi: 10.3390/metabo9030049 (PMC6468381; doi:10.3390/metabo9030049)
Supplement: Supplementary file 1 [file metabolites-09-00049-s001.zip]

Archive with 1 entries (1 files):
- metabolites-451948-supplementary.pptx
